# Supplementary material for: Ceftazidime/avibactam resistance is associated with PER-3-producing ST309 lineage in Chilean clinical isolates of non-carbapenemase producing Pseudomonas aeruginosa
Source: Front Cell Infect Microbiol. 2024 Jun 5;14:1410834. doi: 10.3389/fcimb.2024.1410834 (PMC11188487; doi:10.3389/fcimb.2024.1410834)
Supplement: Supplementary file 2 [file Table_1.xlsx]

## Sheet: Sheet1
Position	Mutation	Annotation	Gene	description
934989	T→A	C301S (TGC→AGC)	acoR →	sigma‑54‑dependent Fis family transcriptional regulator
1040437	T→C	intergenic (+4/‑15)	nusB → / → thiL	transcription antitermination factor NusB/thiamine‑phosphate kinase
2518521	C→T	P44L (CCG→CTG)	ygaA →	SNARE associated Golgi protein
2844268	C→T	E42K (GAG→AAG)	virD2 ←	type VI secretion protein
2901016	C→T	L235F (CTT→TTT)	cDC14 →	Protein‑tyrosine phosphatase
3082665	T→C	intergenic (‑48/+49)	pncA ← / ← yhaK	amidohydrolase/Putative quercetin 2,3‑dioxygenase PA2418
3705539	G→A	intergenic (+487/‑30)	caiD → / → PIKOAI_17030	gamma‑carboxygeranoyl‑CoA hydratase/methylcrotonyl‑CoA carboxylase subunit alpha
3751263	G→A	L229L (CTG→TTG)	PIKOAI_17240 ←	Coenzyme PQQ synthesis protein F
3970152	T→C	intergenic (+4/+60)	PIKOAI_18365 → / ← acrR	hypothetical protein/TetR/AcrR family transcriptional regulator
4535879	C→A	A271D (GCT→GAT)	PIKOAI_21165 →	hypothetical protein
4535892	G→C	K275N (AAG→AAC)	PIKOAI_21165 →	hypothetical protein
4535899	T→C	L278L (TTG→CTG)	PIKOAI_21165 →	hypothetical protein
4535914	G→T	V283F (GTT→TTT)	PIKOAI_21165 →	hypothetical protein
4535920	C→G	P285A (CCA→GCA)	PIKOAI_21165 →	hypothetical protein
4535923	A→G	T286A (ACG→GCG)	PIKOAI_21165 →	hypothetical protein
4535932	C→A	R289S (CGC→AGC)	PIKOAI_21165 →	hypothetical protein
4535935	T→A	Y290K (TAC→AAA)	PIKOAI_21165 →	hypothetical protein
4535937	C→A	Y290K (TAC→AAA)	PIKOAI_21165 →	hypothetical protein
4535986	T→C	*307R (TGA→CGA)	PIKOAI_21165 →	hypothetical protein
4536021	G→A	pseudogene (27/1512 nt)	PIKOAI_21170 →	hypothetical protein
4536084	T→C	pseudogene (90/1512 nt)	PIKOAI_21170 →	hypothetical protein
4536109	G→A	pseudogene (115/1512 nt)	PIKOAI_21170 →	hypothetical protein
4536111	G→C	pseudogene (117/1512 nt)	PIKOAI_21170 →	hypothetical protein
4536122	G→T	pseudogene (128/1512 nt)	PIKOAI_21170 →	hypothetical protein
4536126	C→T	pseudogene (132/1512 nt)	PIKOAI_21170 →	hypothetical protein
4536135	C→T	pseudogene (141/1512 nt)	PIKOAI_21170 →	hypothetical protein
4536141	G→A	pseudogene (147/1512 nt)	PIKOAI_21170 →	hypothetical protein
4536144	T→C	pseudogene (150/1512 nt)	PIKOAI_21170 →	hypothetical protein
4536156	G→C	pseudogene (162/1512 nt)	PIKOAI_21170 →	hypothetical protein
4536231	C→T	pseudogene (237/1512 nt)	PIKOAI_21170 →	hypothetical protein
4536720	A→G	pseudogene (726/1512 nt)	PIKOAI_21170 →	hypothetical protein
4536801	C→T	pseudogene (807/1512 nt)	PIKOAI_21170 →	hypothetical protein
4536915	C→G	pseudogene (921/1512 nt)	PIKOAI_21170 →	hypothetical protein
4536924	T→G	pseudogene (930/1512 nt)	PIKOAI_21170 →	hypothetical protein
4536930	T→G	pseudogene (936/1512 nt)	PIKOAI_21170 →	hypothetical protein
4537122	A→G	pseudogene (1128/1512 nt)	PIKOAI_21170 →	hypothetical protein
4537149	T→C	pseudogene (1155/1512 nt)	PIKOAI_21170 →	hypothetical protein
4537155	C→G	pseudogene (1161/1512 nt)	PIKOAI_21170 →	hypothetical protein
4537173	C→T	pseudogene (1179/1512 nt)	PIKOAI_21170 →	hypothetical protein
4537238	C→T	pseudogene (1244/1512 nt)	PIKOAI_21170 →	hypothetical protein
4537256	A→C	pseudogene (1262/1512 nt)	PIKOAI_21170 →	hypothetical protein
4537304	A→G	pseudogene (1310/1512 nt)	PIKOAI_21170 →	hypothetical protein
6966033	T→C	intergenic (+229/+497)	thrB → / ← nrdA	homoserine kinase/NrdJb
6966251	T→C	intergenic (+447/+279)	thrB → / ← nrdA	homoserine kinase/NrdJb
List of the 44 SNPs between MF-1 and MF-2 found using Breseq.
SNPs shown in green are synonymous, blue are nonsynonymous, and red are nonsense
